# Supplementary material for: The impact of digital economy on high-quality economic development: Research based on the consumption expansion
Source: PLoS One. 2023 Dec 15;18(12):e0292925. doi: 10.1371/journal.pone.0292925 (PMC10723678; doi:10.1371/journal.pone.0292925)
Supplement: S1 Dataset — (XLSX) [file pone.0292925.s001.xlsx]

## Sheet: Sheet1
province	year	hqe	digit	cd	cs	city	open	tech	basein	govern	city	year	fdi	Exchange Rate		open	Total Consumption	GDP	cd	EC turnover	cs
Beijing	2010	0.284136	0.20749	0.441369	0.202217	0.859595	0.571764	17.08	14.2422	19.2532	85.9595	2010	1192.06	6.7695	8069.64	0.571764	6229.3	14113.6	0.441369	2854	0.202217
Beijing	2011	0.308752	0.224136	0.424585	0.217882	0.862	0.533987	20.2516	22.3828	19.9683	86.2	2011	1343.64	6.4588	8678.32	0.533987	6900.32	16251.9	0.424585	3541	0.217882
Beijing	2012	0.325708	0.25713	0.430821	0.307617	0.862	0.527313	24.3075	23.4333	20.612	86.2	2012	1493.55	6.3125	9428.05	0.527313	7702.82	17879.4	0.430821	5500	0.307617
Beijing	2013	0.343268	0.28893	0.42948	0.382943	0.863	0.562468	29.4922	24.3861	21.4028	86.3	2013	1771.05	6.1932	10968.4	0.562468	8375.1	19500.6	0.42948	7467.6	0.382943
Beijing	2014	0.359067	0.326639	0.451834	0.422506	0.8635	0.578835	34.3901	24.84	21.2119	86.35	2014	2010	6.1428	12347	0.578835	9638	21330.8	0.451834	9012.4	0.422506
Beijing	2015	0.368575	0.361197	0.449193	0.457558	0.8671	1.03109	42.9758	24.58	24.9307	86.71	2015	3810	6.2284	23730.2	1.03109	10338	23014.6	0.449193	10530.5	0.457558
Beijing	2016	0.375131	0.381676	0.428729	0.468528	0.8676	1.10597	45.8214	24.31	24.959	86.76	2016	4274	6.6423	28389.2	1.10597	11005.1	25669.1	0.428729	12026.7	0.468528
Beijing	2017	0.392794	0.426342	0.413187	0.656282	0.8693	1.17226	48.7457	26.55	24.3603	86.93	2017	4864	6.7518	32840.8	1.17226	11575.4	28014.9	0.413187	18385.7	0.656282
Beijing	2018	0.432697	0.458526	0.47567	0.602283	0.8709	1.19537	56.3394	18.24	24.6419	87.09	2018	5477	6.6174	36243.5	1.19537	14422.3	30320	0.47567	18261.2	0.602283
Beijing	2019	0.454517	0.51032	0.425874	0.656914	0.8735	1.16941	60.1443	17.41	20.9441	87.35	2019	5996	6.8985	41363.4	1.16941	15063.7	35371.3	0.425874	23235.9	0.656914
Beijing	2020	0.464976	0.562431	0.379929	0.715512	0.8755	1.23594	74.3828	17.02	19.711	87.55	2020	6469	6.8976	44620.6	1.23594	13716.4	36102.6	0.379929	25831.8	0.715512
Beijing	2021	0.513187	0.616127	0.369204	0.775766	0.875	1.14901	90.8077	16.45	17.8922	87.5	2021	7172	6.4515	46270.2	1.14901	14867.7	40269.6	0.369204	31239.8	0.775766
Tianjin	2010	0.189694	0.156002	0.310067	0.0699228	0.7955	0.804488	8.47267	12.048	14.926	79.55	2010	1096.24	6.7695	7420.97	0.804488	2860.2	9224.46	0.310067	645	0.0699228
Tianjin	2011	0.199082	0.168952	0.300254	0.0637642	0.805	0.655782	10.3188	15.1871	15.8865	80.5	2011	1148.06	6.4588	7415.11	0.655782	3395.06	11307.3	0.300254	721	0.0637642
Tianjin	2012	0.215217	0.18263	0.304131	0.0679392	0.8155	0.582164	14.3556	17.3373	16.6219	81.55	2012	1189.13	6.3125	7506.36	0.582164	3921.43	12893.9	0.304131	876	0.0679392
Tianjin	2013	0.22824	0.195697	0.311091	0.0733256	0.8201	0.549162	17.6284	18.9901	17.7396	82.01	2013	1274.23	6.1932	7891.55	0.549162	4470.43	14370.2	0.311091	1053.7	0.0733256
Tianjin	2014	0.235962	0.209873	0.301311	0.123769	0.8227	0.562842	18.4402	18.14	18.3424	82.27	2014	1441	6.1428	8851.77	0.562842	4738.7	15726.9	0.301311	1946.5	0.123769
Tianjin	2015	0.251469	0.230307	0.317888	0.371782	0.8288	0.682789	25.95	16.3	19.5448	82.88	2015	1813	6.2284	11292.1	0.682789	5257.3	16538.2	0.317888	6148.6	0.371782
Tianjin	2016	0.258324	0.226913	0.315106	0.169692	0.8327	0.826695	27.5357	18.09	20.6841	83.27	2016	2226	6.6423	14785.8	0.826695	5635.8	17885.4	0.315106	3035	0.169692
Tianjin	2017	0.265859	0.232385	0.308892	0.141753	0.8357	0.927458	29.5567	19.64	17.6964	83.57	2017	2548	6.7518	17203.6	0.927458	5729.7	18549.2	0.308892	2629.4	0.141753
Tianjin	2018	0.282666	0.245232	0.224948	0.165128	0.8395	1.02236	39.5372	11.93	16.4977	83.95	2018	2906	6.6174	19230.2	1.02236	4231.2	18809.6	0.224948	3106	0.165128
Tianjin	2019	0.286914	0.25883	0.299072	0.228746	0.8431	1.51868	41.7321	10.93	25.2101	84.31	2019	3105	6.8985	21419.8	1.51868	4218.2	14104.3	0.299072	3226.3	0.228746
Tianjin	2020	0.31091	0.274347	0.2544	0.308299	0.847	1.50061	54.3864	11.54	22.3758	84.7	2020	3064	6.8976	21134.2	1.50061	3582.9	14083.7	0.2544	4342	0.308299
Tianjin	2021	0.361487	0.288344	0.240191	0.344275	0.8488	1.32236	71.311	12.51	20.0863	84.88	2021	3217	6.4515	20754.5	1.32236	3769.8	15695	0.240191	5403.4	0.344275
Hebei	2010	0.25281	0.172875	0.334496	0.0402564	0.444954	0.133928	1.39853	9.52834	13.8286	44.4954	2010	403.479	6.7695	2731.35	0.133928	6821.79	20394.3	0.334496	821	0.0402564
Hebei	2011	0.268909	0.17656	0.327769	0.0392401	0.456	0.120398	1.53556	10.4413	14.429	45.6	2011	456.998	6.4588	2951.66	0.120398	8035.5	24515.8	0.327769	962	0.0392401
Hebei	2012	0.269919	0.191013	0.348223	0.0370649	0.468	0.116297	2.10892	11.2864	15.3506	46.8	2012	489.599	6.3125	3090.6	0.116297	9254.03	26575	0.348223	985	0.0370649
Hebei	2013	0.321644	0.204451	0.371598	0.0411994	0.4812	0.119354	2.49533	12.6212	15.5808	48.12	2013	545.42	6.1932	3377.89	0.119354	10516.7	28301.4	0.371598	1166	0.0411994
Hebei	2014	0.331096	0.217564	0.401769	0.0553921	0.4933	0.129658	2.74915	11.34	15.8977	49.33	2014	621	6.1428	3814.68	0.129658	11820.5	29421.2	0.401769	1629.7	0.0553921
Hebei	2015	0.352329	0.23977	0.43584	0.0483122	0.5167	0.153797	4.10211	12.94	18.8961	51.67	2015	736	6.2284	4584.1	0.153797	12990.7	29806.1	0.43584	1440	0.0483122
Hebei	2016	0.352876	0.264374	0.447911	0.0753373	0.5387	0.175634	4.31539	13.68	18.8633	53.87	2016	848	6.6423	5632.67	0.175634	14364.7	32070.5	0.447911	2416.1	0.0753373
Hebei	2017	0.368533	0.281651	0.467646	0.0717626	0.5574	0.190151	4.77095	15.34	19.5176	55.74	2017	958	6.7518	6468.22	0.190151	15907.6	34016.3	0.467646	2441.1	0.0717626
Hebei	2018	0.366853	0.29463	0.332513	0.0709825	0.5733	0.199752	6.98815	14.62	21.4556	57.33	2018	1087	6.6174	7193.11	0.199752	11973.9	36010.3	0.332513	2556.1	0.0709825
Hebei	2019	0.378786	0.322071	0.36991	0.0776624	0.5877	0.312456	7.76272	13.18	23.6694	58.77	2019	1590	6.8985	10968.6	0.312456	12985.5	35104.5	0.36991	2726.3	0.0776624
Hebei	2020	0.394477	0.346808	0.3509	0.121587	0.6007	0.429399	12.3521	13.29	24.9201	60.07	2020	2254	6.8976	15547.2	0.429399	12705	36206.9	0.3509	4402.3	0.121587
Hebei	2021	0.429053	0.349843	0.334475	0.0938519	0.6114	0.375993	16.1163	11.34	21.9062	61.14	2021	2354	6.4515	15186.8	0.375993	13509.9	40391.3	0.334475	3790.8	0.0938519
Shanxi	2010	0.256625	0.145479	0.360635	0.0166289	0.4805	0.168698	1.3296	6.82945	20.9911	48.05	2010	229.289	6.7695	1552.17	0.168698	3318.15	9200.86	0.360635	153	0.0166289
Shanxi	2011	0.281445	0.151598	0.347354	0.0177085	0.4968	0.183338	1.38436	7.86777	21.0353	49.68	2011	318.987	6.4588	2060.27	0.183338	3903.41	11237.5	0.347354	199	0.0177085
Shanxi	2012	0.3156	0.164183	0.372069	0.0212172	0.5126	0.166573	2.02818	8.47281	22.7813	51.26	2012	319.63	6.3125	2017.67	0.166573	4506.81	12112.8	0.372069	257	0.0212172
Shanxi	2013	0.320318	0.175597	0.407808	0.0250194	0.5256	0.167981	2.42291	9.90061	24.0443	52.56	2013	341.816	6.1932	2116.93	0.167981	5139.29	12602.2	0.407808	315.3	0.0250194
Shanxi	2014	0.325845	0.189715	0.448059	0.0397211	0.5379	0.18821	2.37273	8.85	24.1765	53.79	2014	391	6.1428	2401.83	0.18821	5717.9	12761.5	0.448059	506.9	0.0397211
Shanxi	2015	0.322655	0.205569	0.47262	0.053006	0.5587	0.200515	2.8474	8.53	26.8121	55.87	2015	411	6.2284	2559.87	0.200515	6033.7	12766.5	0.47262	676.7	0.053006
Shanxi	2016	0.307391	0.21775	0.496574	0.0521286	0.5727	0.214786	2.8634	9.42	26.274	57.27	2016	422	6.6423	2803.05	0.214786	6480.5	13050.4	0.496574	680.3	0.0521286
Shanxi	2017	0.299752	0.22267	0.445512	0.0556592	0.5859	0.216097	3.22251	9.74	24.1906	58.59	2017	497	6.7518	3355.64	0.216097	6918.1	15528.4	0.445512	864.3	0.0556592
Shanxi	2018	0.306193	0.240055	0.387874	0.145688	0.5985	0.247885	4.3004	10.57	25.4721	59.85	2018	630	6.6174	4168.96	0.247885	6523.3	16818.1	0.387874	2450.2	0.145688
Shanxi	2019	0.309165	0.250498	0.412911	0.125491	0.6129	0.284016	4.74635	11.3	27.6669	61.29	2019	701	6.8985	4835.85	0.284016	7030.5	17026.7	0.412911	2136.7	0.125491
Shanxi	2020	0.349155	0.265298	0.382185	0.131578	0.6253	0.36184	7.8212	11.01	28.9536	62.53	2020	926	6.8976	6387.18	0.36184	6746.3	17651.9	0.382185	2322.6	0.131578
Shanxi	2021	0.366926	0.274959	0.34295	0.151428	0.6342	0.254174	10.7411	10.32	22.3399	63.42	2021	890	6.4515	5741.84	0.254174	7747.3	22590.2	0.34295	3420.8	0.151428
Neimenggu	2010	0.238352	0.134305	0.289925	0.00719671	0.555	0.134802	0.847896	6.88976	19.4783	55.5	2010	232.427	6.7695	1573.41	0.134802	3384	11672	0.289925	84	0.00719671
Neimenggu	2011	0.267944	0.137595	0.277976	0.00710312	0.5662	0.11478	0.911362	7.19658	20.8164	56.62	2011	255.191	6.4588	1648.22	0.11478	3991.71	14359.9	0.277976	102	0.00710312
Neimenggu	2012	0.25996	0.152592	0.287933	0.00969738	0.5774	0.102563	1.25162	7.04875	21.5735	57.74	2012	258.021	6.3125	1628.76	0.102563	4572.55	15880.6	0.287933	154	0.00969738
Neimenggu	2013	0.262862	0.163241	0.303829	0.0126364	0.5871	0.0842987	1.56253	8.568	21.9013	58.71	2013	229.114	6.1932	1418.95	0.0842987	5114.16	16832.4	0.303829	212.7	0.0126364
Neimenggu	2014	0.289678	0.172121	0.318376	0.0220594	0.5951	0.0912595	1.64598	9.01	21.8342	59.51	2014	264	6.1428	1621.7	0.0912595	5657.6	17770.2	0.318376	392	0.0220594
Neimenggu	2015	0.289971	0.186932	0.342523	0.0751535	0.6209	0.122601	2.26311	9.1	23.8508	62.09	2015	351	6.2284	2186.17	0.122601	6107.7	17831.5	0.342523	1340.1	0.0751535
Neimenggu	2016	0.2914	0.199521	0.369636	0.0875767	0.634	0.150594	2.39984	10.26	24.8935	63.4	2016	411	6.6423	2729.99	0.150594	6700.8	18128.1	0.369636	1587.6	0.0875767
Neimenggu	2017	0.296376	0.206979	0.444838	0.107199	0.646	0.192954	2.57748	10.65	28.1428	64.6	2017	460	6.7518	3105.83	0.192954	7160.2	16096.2	0.444838	1725.5	0.107199
Neimenggu	2018	0.294436	0.219323	0.280655	0.112706	0.6551	0.171853	3.97399	10.18	27.9449	65.51	2018	449	6.6174	2971.21	0.171853	4852.3	17289.2	0.280655	1948.6	0.112706
Neimenggu	2019	0.296073	0.231305	0.293455	0.149199	0.6646	0.234058	4.5793	11.53	29.6349	66.46	2019	584	6.8985	4028.72	0.234058	5051.1	17212.5	0.293455	2568.1	0.149199
Neimenggu	2020	0.314654	0.243159	0.274225	0.161286	0.6748	0.222903	7.47316	11.51	30.3584	67.48	2020	561	6.8976	3869.55	0.222903	4760.5	17359.8	0.274225	2799.9	0.161286
Neimenggu	2021	0.329351	0.249424	0.246673	0.153333	0.6821	0.190581	10.1508	9.87	25.5412	68.21	2021	606	6.4515	3909.61	0.190581	5060.3	20514.2	0.246673	3145.5	0.153333
Liaoning	2010	0.278906	0.183324	0.373167	0.035975	0.621029	0.541403	3.90697	9.34986	17.3147	62.1029	2010	1476.15	6.7695	9992.81	0.541403	6887.64	18457.3	0.373167	664	0.035975
Liaoning	2011	0.306881	0.192745	0.364216	0.0370725	0.6405	0.482285	4.37509	11.0274	17.5728	64.05	2011	1659.69	6.4588	10719.6	0.482285	8095.32	22226.7	0.364216	824	0.0370725
Liaoning	2012	0.325443	0.208648	0.37447	0.0420584	0.6565	0.471445	4.85097	11.1131	18.347	65.65	2012	1855.64	6.3125	11713.7	0.471445	9304.24	24846.4	0.37447	1045	0.0420584
Liaoning	2013	0.335048	0.230168	0.390781	0.0490294	0.6645	0.419031	4.96128	11.192	19.1945	66.45	2013	1832.07	6.1932	11346.4	0.419031	10581.4	27077.7	0.390781	1327.6	0.0490294
Liaoning	2014	0.337224	0.249067	0.414195	0.060091	0.6705	0.426163	4.48027	11.79	17.7474	67.05	2014	1986	6.1428	12199.6	0.426163	11857	28626.6	0.414195	1720.2	0.060091
Liaoning	2015	0.339578	0.268413	0.446029	0.0886323	0.6805	0.448842	5.80498	12.3	15.6322	68.05	2015	2066	6.2284	12867.9	0.448842	12787.2	28669	0.446029	2541	0.0886323
Liaoning	2016	0.344971	0.265996	0.602965	0.0955234	0.6887	0.636854	5.80171	12.91	20.5758	68.87	2016	2133	6.6423	14168	0.636854	13414.1	22246.9	0.602965	2125.1	0.0955234
Liaoning	2017	0.367702	0.277536	0.589818	0.111131	0.6949	0.911133	6.14448	13.23	20.844	69.49	2017	3159	6.7518	21328.9	0.911133	13807.2	23409.2	0.589818	2601.5	0.111131
Liaoning	2018	0.365177	0.285899	0.359971	0.143723	0.7026	0.98678	8.19133	11.75	21.0849	70.26	2018	3775	6.6174	24980.7	0.98678	9112.8	25315.3	0.359971	3638.4	0.143723
Liaoning	2019	0.368035	0.303049	0.38823	0.165078	0.7121	1.11553	9.361	12.14	23.0639	71.21	2019	4028	6.8985	27787.2	1.11553	9670.6	24909.5	0.38823	4112	0.165078
Liaoning	2020	0.37782	0.319004	0.356795	0.172248	0.7214	1.14168	14.1445	12.3	23.9466	72.14	2020	4157	6.8976	28673.3	1.14168	8960.9	25115	0.356795	4326	0.172248
Liaoning	2021	0.405982	0.322378	0.354693	0.173495	0.7281	1.07657	18.9622	11.95	21.3138	72.81	2021	4603	6.4515	29696.3	1.07657	9783.9	27584.1	0.354693	4785.7	0.173495
Jilin	2010	0.210248	0.140064	0.404371	0.00772995	0.533499	0.173844	1.581	9.74918	20.6199	53.3499	2010	222.587	6.7695	1506.8	0.173844	3504.92	8667.58	0.404371	67	0.00772995
Jilin	2011	0.216036	0.144359	0.389808	0.0079479	0.534	0.142103	1.78974	9.30977	20.8324	53.4	2011	232.53	6.4588	1501.87	0.142103	4119.82	10568.8	0.389808	84	0.0079479
Jilin	2012	0.223445	0.156822	0.399769	0.0084595	0.537	0.12631	2.19792	9.74965	20.6981	53.7	2012	238.897	6.3125	1508.04	0.12631	4772.94	11939.2	0.399769	101	0.0084595
Jilin	2013	0.233754	0.169426	0.418013	0.0122945	0.542	0.151609	2.33096	10.211	21.1441	54.2	2013	317.785	6.1932	1968.11	0.151609	5426.43	12981.5	0.418013	159.6	0.0122945
Jilin	2014	0.23981	0.177527	0.440545	0.0394983	0.5481	0.148195	2.53444	10.32	21.1057	54.81	2014	333	6.1428	2045.55	0.148195	6080.9	13803.1	0.440545	545.2	0.0394983
Jilin	2015	0.243123	0.191072	0.473003	0.0366846	0.5764	0.155897	3.39763	10.62	22.8761	57.64	2015	352	6.2284	2192.4	0.155897	6651.9	14063.1	0.473003	515.9	0.0366846
Jilin	2016	0.247775	0.20248	0.494721	0.0341549	0.5875	0.160025	3.89365	10.26	24.2684	58.75	2016	356	6.6423	2364.66	0.160025	7310.4	14776.8	0.494721	504.7	0.0341549
Jilin	2017	0.253982	0.213608	0.525664	0.0359998	0.5971	0.175747	4.39034	11.15	24.9303	59.71	2017	389	6.7518	2626.45	0.175747	7855.8	14944.5	0.525664	538	0.0359998
Jilin	2018	0.254412	0.218653	0.270242	0.0366908	0.6085	0.215098	5.58977	10.73	25.1389	60.85	2018	490	6.6174	3242.53	0.215098	4073.8	15074.6	0.270242	553.1	0.0366908
Jilin	2019	0.262832	0.224352	0.359253	0.0508919	0.6163	0.378256	6.36397	10.22	33.5421	61.63	2019	643	6.8985	4435.74	0.378256	4212.9	11726.8	0.359253	596.8	0.0508919
Jilin	2020	0.272849	0.236923	0.310608	0.0427087	0.6264	0.396668	9.98374	10.07	33.5234	62.64	2020	708	6.8976	4883.5	0.396668	3824	12311.3	0.310608	525.8	0.0427087
Jilin	2021	0.284922	0.23865	0.318583	0.044358	0.6336	0.700937	12.5806	9.57	27.9312	63.36	2021	1438	6.4515	9277.26	0.700937	4216.6	13235.5	0.318583	587.1	0.044358
Heilongjiang	2010	0.222043	0.146714	0.389563	0.0139845	0.556608	0.128079	1.76885	10.0011	21.7317	55.6608	2010	196.174	6.7695	1328	0.128079	4039.22	10368.6	0.389563	145	0.0139845
Heilongjiang	2011	0.230596	0.149899	0.377534	0.0157368	0.565	0.107498	3.19144	11.1353	22.207	56.5	2011	209.411	6.4588	1352.55	0.107498	4750.13	12582	0.377534	198	0.0157368
Heilongjiang	2012	0.247622	0.161799	0.401051	0.01563	0.569	0.102569	5.44253	11.2611	23.164	56.9	2012	222.468	6.3125	1404.33	0.102569	5491.02	13691.6	0.401051	214	0.01563
Heilongjiang	2013	0.253238	0.174563	0.434624	0.0253356	0.574	0.0981507	5.40616	12.6191	23.4249	57.4	2013	227.943	6.1932	1411.69	0.0981507	6251.17	14382.9	0.434624	364.4	0.0253356
Heilongjiang	2014	0.261336	0.187278	0.466462	0.0140165	0.5801	0.0980274	4.27162	12.78	22.8349	58.01	2014	240	6.1428	1474.27	0.0980274	7015.3	15039.4	0.466462	210.8	0.0140165
Heilongjiang	2015	0.273282	0.204505	0.506521	0.0342026	0.6047	0.0920819	5.36781	13.11	26.6557	60.47	2015	223	6.2284	1388.93	0.0920819	7640.2	15083.7	0.506521	515.9	0.0342026
Heilongjiang	2016	0.277964	0.21159	0.54611	0.0194526	0.6109	0.122173	5.21109	13.58	27.4751	61.09	2016	283	6.6423	1879.77	0.122173	8402.5	15386.1	0.54611	299.3	0.0194526
Heilongjiang	2017	0.290553	0.218516	0.57218	0.0423639	0.619	0.14308	5.36069	14.09	29.1843	61.9	2017	337	6.7518	2275.36	0.14308	9099.2	15902.7	0.57218	673.7	0.0423639
Heilongjiang	2018	0.287196	0.224234	0.322401	0.0362617	0.6346	0.172699	5.8416	14.03	28.5837	63.46	2018	427	6.6174	2825.63	0.172699	5275	16361.6	0.322401	593.3	0.0362617
Heilongjiang	2019	0.291052	0.23321	0.411668	0.0440104	0.6462	0.233114	6.14101	14.81	36.8154	64.62	2019	460	6.8985	3173.31	0.233114	5603.9	13612.7	0.411668	599.1	0.0440104
Heilongjiang	2020	0.297311	0.244634	0.371741	0.0501661	0.6561	0.848951	8.97982	13.99	39.7811	65.61	2020	1686	6.8976	11629.4	0.848951	5092.3	13698.5	0.371741	687.2	0.0501661
Heilongjiang	2021	0.312001	0.24899	0.372527	0.0538806	0.6569	0.751848	12.4429	13.11	34.3084	65.69	2021	1734	6.4515	11186.9	0.751848	5542.9	14879.2	0.372527	801.7	0.0538806
Shanghai	2010	0.348602	0.200442	0.353635	0.146394	0.893041	1.33838	20.9357	8.81746	19.2409	89.3041	2010	3393.85	6.7695	22974.7	1.33838	6070.49	17166	0.353635	2513	0.146394
Shanghai	2011	0.365011	0.208856	0.355018	0.154931	0.893	1.26969	20.4346	11.7923	20.3946	89.3	2011	3773.53	6.4588	24372.5	1.26969	6814.81	19195.7	0.355018	2974	0.154931
Shanghai	2012	0.370601	0.233905	0.367279	0.155586	0.893	1.2942	21.4706	11.9121	20.7317	89.3	2012	4137.68	6.3125	26119.1	1.2942	7412.32	20181.7	0.367279	3140	0.155586
Shanghai	2013	0.37407	0.256637	0.372739	0.20473	0.896	1.31287	19.8856	12.1077	20.9637	89.6	2013	4579.33	6.1932	28360.7	1.31287	8051.96	21602.1	0.372739	4422.6	0.20473
Shanghai	2014	0.388295	0.295493	0.394756	0.527714	0.896	1.38272	20.4653	11.97	20.8906	89.6	2014	5305	6.1428	32587.6	1.38272	9303.5	23567.7	0.394756	12437	0.527714
Shanghai	2015	0.403593	0.320645	0.403269	0.512645	0.8853	1.63944	24.6635	12.36	24.6445	88.53	2015	6613	6.2284	41188.4	1.63944	10131.5	25123.5	0.403269	12879.4	0.512645
Shanghai	2016	0.412176	0.331899	0.388471	0.569144	0.89	1.73066	26.0357	12.7	24.5538	89	2016	7342	6.6423	48767.8	1.73066	10946.6	28178.7	0.388471	16037.7	0.569144
Shanghai	2017	0.43176	0.342154	0.386195	0.500842	0.891	1.75931	29.5239	13.94	24.6389	89.1	2017	7982	6.7518	53892.9	1.75931	11830.3	30633	0.386195	15342.3	0.500842
Shanghai	2018	0.465849	0.36988	0.455167	0.532805	0.8913	1.79185	37.3576	9.04	25.5556	89.13	2018	8849	6.6174	58557.4	1.79185	14874.8	32679.9	0.455167	17412	0.532805
Shanghai	2019	0.48129	0.408763	0.415344	0.536292	0.8922	1.72701	40.5429	9.29	21.4368	89.22	2019	9552	6.8985	65894.5	1.72701	15847.6	38155.3	0.415344	20462.4	0.536292
Shanghai	2020	0.517088	0.432427	0.411686	0.610451	0.893	1.84183	56.1817	9.21	20.9354	89.3	2020	10334	6.8976	71279.8	1.84183	15932.5	38700.6	0.411686	23624.8	0.610451
Shanghai	2021	0.581686	0.460036	0.418358	0.6739	0.893	1.81461	72.0438	8.98	19.5092	89.3	2021	12155	6.4515	78418	1.81461	18079.3	43214.9	0.418358	29122.5	0.6739
Jiangsu	2010	0.384736	0.275244	0.328466	0.123161	0.6058	0.830317	17.5857	10.9078	11.8624	60.58	2010	5081.06	6.7695	34396.3	0.830317	13606.8	41425.5	0.328466	5102	0.123161
Jiangsu	2011	0.439367	0.309949	0.325561	0.119059	0.619	0.753392	25.2961	13.2122	12.6689	61.9	2011	5728.51	6.4588	36999.3	0.753392	15988.4	49110.3	0.325561	5847	0.119059
Jiangsu	2012	0.46844	0.360933	0.339103	0.120241	0.63	0.729826	33.2443	13.3582	13.0002	63	2012	6250	6.3125	39453.1	0.729826	18331.3	54058.2	0.339103	6500	0.120241
Jiangsu	2013	0.486289	0.387613	0.35152	0.121246	0.6411	0.69758	29.2535	14.1525	13.1816	64.11	2013	6663.76	6.1932	41270	0.69758	20796.5	59161.8	0.35152	7173.1	0.121246
Jiangsu	2014	0.497427	0.414542	0.360404	0.0957868	0.6521	0.677717	24.1555	15.08	13.0169	65.21	2014	7181	6.1428	44111.4	0.677717	23458.1	65088.3	0.360404	6234.6	0.0957868
Jiangsu	2015	0.519723	0.449704	0.369055	0.0740697	0.6749	0.694824	30.101	15.81	13.8164	67.49	2015	7822	6.2284	48718.5	0.694824	25876.8	70116.4	0.369055	5193.5	0.0740697
Jiangsu	2016	0.53138	0.473251	0.370949	0.0691565	0.6893	0.755225	27.5663	16.57	12.8985	68.93	2016	8799	6.6423	58445.6	0.755225	28707.1	77388.3	0.370949	5351.9	0.0691565
Jiangsu	2017	0.566011	0.504439	0.369599	0.0765881	0.7018	0.759393	26.9722	17.42	12.3688	70.18	2017	9658	6.7518	65208.9	0.759393	31737.4	85869.8	0.369599	6576.6	0.0765881
Jiangsu	2018	0.614768	0.553187	0.383092	0.0935241	0.7119	0.754678	36.3481	15.63	12.5896	71.19	2018	10560	6.6174	69879.7	0.754678	35472.6	92595.4	0.383092	8659.9	0.0935241
Jiangsu	2019	0.627873	0.615693	0.378118	0.0991032	0.7247	0.812533	37.123	15.52	12.6201	72.47	2019	11735	6.8985	80953.9	0.812533	37672.5	99631.5	0.378118	9873.8	0.0991032
Jiangsu	2020	0.678383	0.671432	0.361044	0.1284	0.7344	0.919756	58.8849	15.61	13.3194	73.44	2020	13697	6.8976	94476.4	0.919756	37086.1	102719	0.361044	13189.1	0.1284
Jiangsu	2021	0.768561	0.686681	0.366974	0.115036	0.7394	0.793324	75.3577	14.67	12.5341	73.94	2021	14309	6.4515	92314.5	0.793324	42702.6	116364	0.366974	13386.1	0.115036
zhejiang	2010	0.308536	0.239116	0.369573	0.115791	0.6162	0.447436	21.047	11.8704	11.5715	61.62	2010	1832.33	6.7695	12404	0.447436	10245.4	27722.3	0.369573	3210	0.115791
zhejiang	2011	0.336081	0.267931	0.372167	0.118847	0.623	0.403527	23.8312	13.5507	11.8896	62.3	2011	2019.19	6.4588	13041.5	0.403527	12028	32318.8	0.372167	3841	0.118847
zhejiang	2012	0.363986	0.299416	0.391987	0.118418	0.632	0.396628	33.1509	13.9583	12.0059	63.2	2012	2178.1	6.3125	13749.2	0.396628	13588.3	34665.3	0.391987	4105	0.118418
zhejiang	2013	0.381823	0.328139	0.405274	0.114596	0.64	0.396315	34.9844	14.6439	12.5916	64	2013	2404.08	6.1932	14889	0.396315	15225.5	37568.5	0.405274	4305.2	0.114596
zhejiang	2014	0.395215	0.351187	0.443962	0.11859	0.6487	0.401997	32.0109	15.46	12.8434	64.87	2014	2629	6.1428	16149.4	0.401997	17835.3	40173	0.443962	4764.1	0.11859
zhejiang	2015	0.421359	0.401229	0.461327	0.130139	0.6632	0.423781	39.262	15.99	15.4967	66.32	2015	2918	6.2284	18174.5	0.423781	19784.7	42886.5	0.461327	5581.2	0.130139
zhejiang	2016	0.425739	0.419419	0.464977	0.144902	0.6772	0.449695	36.4717	16.27	14.7599	67.72	2016	3199	6.6423	21248.7	0.449695	21970.8	47251.4	0.464977	6846.8	0.144902
zhejiang	2017	0.446124	0.445925	0.469564	0.131959	0.6891	0.487002	34.6524	16.93	14.5462	68.91	2017	3734	6.7518	25211.2	0.487002	24308.5	51768.3	0.469564	6831.3	0.131959
zhejiang	2018	0.483161	0.489739	0.447743	0.157419	0.7002	0.524944	45.3724	16.1	15.3558	70.02	2018	4458	6.6174	29500.4	0.524944	25161.9	56197.2	0.447743	8846.5	0.157419
zhejiang	2019	0.499078	0.555359	0.438541	0.184149	0.7158	0.553967	44.7595	16.42	16.1231	71.58	2019	5007	6.8985	34540.8	0.553967	27343.8	62351.7	0.438541	11482	0.184149
zhejiang	2020	0.540201	0.593555	0.412141	0.187647	0.7217	0.629089	60.5597	14.75	15.6036	72.17	2020	5893	6.8976	40647.6	0.629089	26629.8	64613.3	0.412141	12124.5	0.187647
zhejiang	2021	0.600598	0.602654	0.397336	0.202861	0.7266	0.5856	71.1725	13.22	14.9826	72.66	2021	6673	6.4515	43050.9	0.5856	29210.5	73515.8	0.397336	14913.5	0.202861
Anhui	2010	0.22467	0.161447	0.339638	0.0621393	0.4301	0.166093	2.68793	7.73396	20.9365	43.01	2010	303.243	6.7695	2052.8	0.166093	4197.7	12359.3	0.339638	768	0.0621393
Anhui	2011	0.246618	0.173099	0.323852	0.0596053	0.448	0.138812	5.47604	9.74353	21.5873	44.8	2011	328.841	6.4588	2123.92	0.138812	4955.14	15300.6	0.323852	912	0.0596053
Anhui	2012	0.264067	0.188506	0.333287	0.0597256	0.465	0.146559	7.24674	10.1365	23.013	46.5	2012	399.618	6.3125	2522.59	0.146559	5736.56	17212.1	0.333287	1028	0.0597256
Anhui	2013	0.27431	0.206403	0.343635	0.0711754	0.4786	0.135361	8.15782	10.9885	22.8464	47.86	2013	416.121	6.1932	2577.12	0.135361	6542.42	19038.9	0.343635	1355.1	0.0711754
Anhui	2014	0.284705	0.229705	0.381654	0.101128	0.4915	0.141425	8.06737	11.6	22.3711	49.15	2014	480	6.1428	2948.54	0.141425	7957	20848.8	0.381654	2108.4	0.101128
Anhui	2015	0.305417	0.257753	0.404805	0.111076	0.5097	0.301434	9.82183	11.39	23.8076	50.97	2015	1065	6.2284	6633.25	0.301434	8908	22005.6	0.404805	2444.3	0.111076
Anhui	2016	0.307591	0.268961	0.409716	0.118598	0.5262	0.183151	10.1082	11.95	22.628	52.62	2016	673	6.6423	4470.27	0.183151	10000.2	24407.6	0.409716	2894.7	0.118598
Anhui	2017	0.321665	0.288511	0.414265	0.122122	0.5429	0.216413	9.61086	13.61	22.9618	54.29	2017	866	6.7518	5847.06	0.216413	11192.6	27018	0.414265	3299.5	0.122122
Anhui	2018	0.351832	0.312235	0.538418	0.16211	0.5565	0.249199	13.1249	12.8	21.9022	55.65	2018	1130	6.6174	7477.66	0.249199	16156.2	30006.8	0.538418	4864.4	0.16211
Anhui	2019	0.367866	0.346315	0.481277	0.150067	0.5702	0.307806	13.5463	13.23	19.9176	57.02	2019	1656	6.8985	11423.9	0.307806	17862.1	37114	0.481277	5569.6	0.150067
Anhui	2020	0.404608	0.363855	0.473984	0.162384	0.5833	0.575444	19.6062	13.02	19.3213	58.33	2020	3227	6.8976	22258.6	0.575444	18334	38680.6	0.473984	6281.1	0.162384
Anhui	2021	0.440367	0.377945	0.499804	0.173697	0.5939	0.487776	25.1063	11.23	17.6704	59.39	2021	3248	6.4515	20954.5	0.487776	21471.2	42959.2	0.499804	7461.9	0.173697
Fujian	2010	0.246885	0.186321	0.360316	0.0610024	0.571	0.57341	4.89115	10.3183	11.5022	57.1	2010	1248.31	6.7695	8450.41	0.57341	5310.03	14737.1	0.360316	899	0.0610024
Fujian	2011	0.243962	0.196018	0.357409	0.0711838	0.581	0.503525	5.87554	11.8573	12.518	58.1	2011	1368.98	6.4588	8841.99	0.503525	6276.17	17560.2	0.357409	1250	0.0711838
Fujian	2012	0.280438	0.218163	0.368319	0.0783178	0.596	0.466969	7.93986	12.1601	13.2349	59.6	2012	1457.44	6.3125	9200.11	0.466969	7256.54	19701.8	0.368319	1543	0.0783178
Fujian	2013	0.298624	0.232684	0.380307	0.0786088	0.6077	0.445473	9.65534	12.6518	14.1032	60.77	2013	1565.16	6.1932	9693.32	0.445473	8275.35	21759.6	0.380307	1710.5	0.0786088
Fujian	2014	0.287695	0.252847	0.388543	0.0872515	0.618	0.442278	9.5962	13.33	13.746	61.8	2014	1732	6.1428	10639.3	0.442278	9346.7	24055.8	0.388543	2098.9	0.0872515
Fujian	2015	0.302139	0.280028	0.404387	0.0895002	0.6322	0.471568	15.4671	14.44	15.4026	63.22	2015	1967	6.2284	12251.3	0.471568	10505.9	25979.8	0.404387	2325.2	0.0895002
Fujian	2016	0.304899	0.295649	0.405216	0.0832784	0.6439	0.521736	16.7186	15.26	14.8397	64.39	2016	2263	6.6423	15031.5	0.521736	11674.5	28810.6	0.405216	2399.3	0.0832784
Fujian	2017	0.318507	0.310853	0.404355	0.089267	0.6578	0.546948	16.803	15.85	14.5551	65.78	2017	2607	6.7518	17601.9	0.546948	13013	32182.1	0.404355	2872.8	0.089267
Fujian	2018	0.352025	0.336162	0.479789	0.0972237	0.6698	0.515101	25.0054	15.28	13.4976	66.98	2018	2787	6.6174	18442.7	0.515101	17178.4	35804	0.479789	3481	0.0972237
Fujian	2019	0.363372	0.355008	0.445732	0.105623	0.6787	0.484091	23.9195	14.85	11.9777	67.87	2019	2975	6.8985	20523	0.484091	18896.8	42395	0.445732	4477.9	0.105623
Fujian	2020	0.393648	0.365714	0.424256	0.115757	0.6875	0.495358	35.1353	14.18	11.8807	68.75	2020	3153	6.8976	21748.1	0.495358	18626.5	43903.9	0.424256	5082.2	0.115757
Fujian	2021	0.428071	0.37631	0.417393	0.131062	0.697	0.445693	36.7361	11.54	10.6631	69.7	2021	3372	6.4515	21754.5	0.445693	20373.1	48810.4	0.417393	6397.2	0.131062
Jiangxi	2010	0.193646	0.155365	0.312789	0.0524798	0.4406	0.31456	0.974675	7.61435	20.3493	44.06	2010	439.175	6.7695	2972.99	0.31456	2956.25	9451.26	0.312789	496	0.0524798
Jiangxi	2011	0.212327	0.160659	0.297796	0.0446046	0.457	0.270876	1.23663	9.78341	21.658	45.7	2011	490.806	6.4588	3170.02	0.270876	3485.06	11702.8	0.297796	522	0.0446046
Jiangxi	2012	0.223104	0.172269	0.311011	0.0482667	0.4751	0.26255	1.78436	10.0085	23.3165	47.51	2012	538.571	6.3125	3399.73	0.26255	4027.25	12948.9	0.311011	625	0.0482667
Jiangxi	2013	0.232305	0.188108	0.319149	0.0515744	0.4887	0.253846	2.22744	9.14811	24.2027	48.87	2013	587.705	6.1932	3639.77	0.253846	4576.11	14338.5	0.319149	739.5	0.0515744
Jiangxi	2014	0.240191	0.202411	0.336794	0.0625723	0.5022	0.261901	3.08728	8.56	24.7075	50.22	2014	670	6.1428	4115.68	0.261901	5292.6	15714.6	0.336794	983.3	0.0625723
Jiangxi	2015	0.251468	0.230474	0.354316	0.118992	0.523	0.270383	5.38707	8.69	26.3849	52.3	2015	726	6.2284	4521.82	0.270383	5925.5	16723.8	0.354316	1990	0.118992
Jiangxi	2016	0.254565	0.236182	0.358646	0.123688	0.5399	0.278992	7	8.86	24.9603	53.99	2016	777	6.6423	5161.07	0.278992	6634.6	18499	0.358646	2288.1	0.123688
Jiangxi	2017	0.264648	0.246098	0.372288	0.143505	0.557	0.272687	7.32188	12.55	25.5493	55.7	2017	808	6.7518	5455.45	0.272687	7448.1	20006.3	0.372288	2871	0.143505
Jiangxi	2018	0.283669	0.266999	0.411453	0.128175	0.5734	0.263976	11.7037	9.72	25.7793	57.34	2018	877	6.6174	5803.46	0.263976	9045.7	21984.8	0.411453	2817.9	0.128175
Jiangxi	2019	0.299377	0.290821	0.406669	0.119903	0.5907	0.281429	13.0957	9.63	25.7974	59.07	2019	1010	6.8985	6967.49	0.281429	10068.1	24757.5	0.406669	2968.5	0.119903
Jiangxi	2020	0.321403	0.311968	0.403706	0.128221	0.6044	0.357344	17.7559	9.73	25.9778	60.44	2020	1331	6.8976	9180.71	0.357344	10371.8	25691.5	0.403706	3294.2	0.128221
Jiangxi	2021	0.343875	0.32342	0.412114	0.128553	0.6146	0.330637	21.5568	8.29	22.8864	61.46	2021	1518	6.4515	9793.38	0.330637	12206.7	29619.7	0.412114	3807.7	0.128553
Shandong	2010	0.351516	0.235593	0.373254	0.0660966	0.497	0.215206	5.37025	10.1767	10.5822	49.7	2010	1245.23	6.7695	8429.6	0.215206	14620.3	39169.9	0.373254	2589	0.0660966
Shandong	2011	0.395974	0.246162	0.378192	0.0694857	0.5095	0.204142	6.10605	12.4137	11.027	50.95	2011	1433.74	6.4588	9260.27	0.204142	17155.5	45361.8	0.378192	3152	0.0694857
Shandong	2012	0.413351	0.272705	0.392935	0.0651427	0.5243	0.199566	7.77668	12.7592	11.8059	52.43	2012	1581.14	6.3125	9980.96	0.199566	19651.9	50013.2	0.392935	3258	0.0651427
Shandong	2013	0.43183	0.299181	0.407701	0.0751842	0.5375	0.199882	7.89821	13.5392	12.2317	53.75	2013	1764.91	6.1932	10930.4	0.199882	22294.8	54684.3	0.407701	4111.4	0.0751842
Shandong	2014	0.454687	0.331591	0.422563	0.0846288	0.5501	0.205909	7.42435	13.17	12.0776	55.01	2014	1992	6.1428	12236.5	0.205909	25111.5	59426.6	0.422563	5029.2	0.0846288
Shandong	2015	0.465979	0.362007	0.440641	0.0950632	0.5697	0.2168	9.94334	14.43	13.0948	56.97	2015	2193	6.2284	13658.9	0.2168	27761.4	63002.3	0.440641	5989.2	0.0950632
Shandong	2016	0.484617	0.398251	0.450511	0.145392	0.5913	0.24597	9.83586	15.88	12.8707	59.13	2016	2519	6.6423	16732	0.24597	30645.8	68024.5	0.450511	9890.2	0.145392
Shandong	2017	0.510662	0.42814	0.463267	0.191274	0.6079	0.282773	10.0191	16.36	12.7466	60.79	2017	3042	6.7518	20539	0.282773	33649	72634.1	0.463267	13893	0.191274
Shandong	2018	0.500141	0.47226	0.359362	0.209131	0.6146	0.298723	13.137	15.13	13.2091	61.46	2018	3452	6.6174	22843.3	0.298723	27480.3	76469.7	0.359362	15992.2	0.209131
Shandong	2019	0.513049	0.498164	0.411597	0.18127	0.6186	0.558539	14.4945	16.08	15.112	61.86	2019	5754	6.8985	39694	0.558539	29251.2	71067.5	0.411597	12882.4	0.18127
Shandong	2020	0.553434	0.534069	0.399951	0.188978	0.6305	1.13874	23.4902	15.56	15.3612	63.05	2020	12073	6.8976	83274.7	1.13874	29248	73129	0.399951	13819.8	0.188978
Shandong	2021	0.623043	0.576775	0.40573	0.206334	0.6394	1.26769	32.4324	14.41	14.096	63.94	2021	16328	6.4515	105340	1.26769	33714.5	83095.9	0.40573	17145.5	0.206334
Henan	2010	0.23316	0.192353	0.346618	0.0607127	0.385	0.111004	1.75853	7.57869	14.7934	38.5	2010	378.659	6.7695	2563.33	0.111004	8004.22	23092.4	0.346618	1402	0.0607127
Henan	2011	0.260692	0.195006	0.35103	0.0567375	0.4057	0.101574	2.05145	8.6827	15.7767	40.57	2011	423.528	6.4588	2735.48	0.101574	9453.6	26931	0.35103	1528	0.0567375
Henan	2012	0.280192	0.210257	0.368779	0.0558121	0.4243	0.0988302	2.81064	8.59961	16.9139	42.43	2012	463.415	6.3125	2925.31	0.0988302	10915.6	29599.3	0.368779	1652	0.0558121
Henan	2013	0.297617	0.228702	0.386449	0.0569663	0.438	0.092037	3.0797	9.07163	17.3602	43.8	2013	477.867	6.1932	2959.53	0.092037	12426.6	32155.9	0.386449	1831.8	0.0569663
Henan	2014	0.310156	0.246067	0.40085	0.0810115	0.452	0.103557	3.45941	9.75	17.2553	45.2	2014	589	6.1428	3618.11	0.103557	14005	34938.2	0.40085	2830.4	0.0810115
Henan	2015	0.321331	0.340843	0.425391	0.0983537	0.4702	0.115639	4.92382	10.14	18.3755	47.02	2015	687	6.2284	4278.91	0.115639	15740.4	37002.2	0.425391	3639.3	0.0983537
Henan	2016	0.327272	0.292567	0.435325	0.102177	0.4878	0.134908	5.02608	10.88	18.4171	48.78	2016	822	6.6423	5459.97	0.134908	17618.4	40471.8	0.435325	4135.3	0.102177
Henan	2017	0.349033	0.315737	0.441427	0.0989253	0.5056	0.158365	5.63709	12.28	18.44	50.56	2017	1045	6.7518	7055.63	0.158365	19666.8	44552.8	0.441427	4407.4	0.0989253
Henan	2018	0.367027	0.339843	0.442568	0.107872	0.5224	0.145138	8.3453	12.59	19.1813	52.24	2018	1054	6.6174	6974.74	0.145138	21268	48055.9	0.442568	5183.9	0.107872
Henan	2019	0.382478	0.366412	0.432666	0.0785544	0.5401	0.147864	8.71094	12.29	18.7322	54.01	2019	1163	6.8985	8022.96	0.147864	23476.1	54259.2	0.432666	4262.3	0.0785544
Henan	2020	0.395319	0.39184	0.409164	0.0773532	0.5543	0.140342	12.3538	12.2	18.8604	55.43	2020	1119	6.8976	7718.41	0.140342	22502.8	54997.1	0.409164	4254.2	0.0773532
Henan	2021	0.430152	0.41177	0.414039	0.0864073	0.5645	0.115253	15.9909	9.67	16.6153	56.45	2021	1052	6.4515	6786.98	0.115253	24381.7	58887.4	0.414039	5088.3	0.0864073
Hubei	2010	0.230875	0.172935	0.439255	0.0668854	0.497	0.181725	3.03108	9.46751	15.6655	49.7	2010	428.644	6.7695	2901.71	0.181725	7013.85	15967.6	0.439255	1068	0.0668854
Hubei	2011	0.246349	0.180798	0.421508	0.0640782	0.5183	0.170731	3.30584	11.1723	16.3748	51.83	2011	518.957	6.4588	3351.84	0.170731	8275.16	19632.3	0.421508	1258	0.0640782
Hubei	2012	0.258089	0.198864	0.429767	0.0744704	0.535	0.165324	4.2337	11.2548	16.8976	53.5	2012	582.738	6.3125	3678.53	0.165324	9562.5	22250.5	0.429767	1657	0.0744704
Hubei	2013	0.275746	0.216626	0.441289	0.0747147	0.5451	0.164082	4.96033	11.5561	17.7216	54.51	2013	653.566	6.1932	4047.67	0.164082	10885.9	24668.5	0.441289	1843.1	0.0747147
Hubei	2014	0.290326	0.235677	0.454699	0.0831287	0.5567	0.174328	4.86417	11.91	18.0215	55.67	2014	777	6.1428	4772.96	0.174328	12449.3	27379.2	0.454699	2276	0.0831287
Hubei	2015	0.301142	0.263281	0.473879	0.0807643	0.5718	0.18801	6.62923	11.84	20.754	57.18	2015	892	6.2284	5555.73	0.18801	14003.2	29550.2	0.473879	2386.6	0.0807643
Hubei	2016	0.30823	0.283625	0.479076	0.0839115	0.5857	0.20192	7.10654	12.76	19.663	58.57	2016	993	6.6423	6595.8	0.20192	15649.2	32665.4	0.479076	2741	0.0839115
Hubei	2017	0.321845	0.299813	0.490277	0.124339	0.5988	0.219046	7.85383	12.38	19.1703	59.88	2017	1151	6.7518	7771.32	0.219046	17394.1	35478.1	0.490277	4411.3	0.124339
Hubei	2018	0.343776	0.319375	0.523241	0.102915	0.61	0.239202	10.8342	10.98	18.4377	61	2018	1423	6.6174	9416.56	0.239202	20598.2	39366.6	0.523241	4051.4	0.102915
Hubei	2019	0.360565	0.346927	0.495814	0.103307	0.6183	0.280586	12.4751	10.82	17.3915	61.83	2019	1864	6.8985	12858.8	0.280586	22722.3	45828.3	0.495814	4734.4	0.103307
Hubei	2020	0.373323	0.362074	0.413984	0.116904	0.6289	0.376448	19.1648	11.36	19.4342	62.89	2020	2371	6.8976	16354.2	0.376448	17984.9	43443.5	0.413984	5078.7	0.116904
Hubei	2021	0.411448	0.372264	0.431117	0.122506	0.6409	0.300175	26.6156	9.85	15.8632	64.09	2021	2327	6.4515	15012.6	0.300175	21561.4	50012.9	0.431117	6126.9	0.122506
Hunan	2010	0.216626	0.167442	0.364105	0.0414018	0.433	0.136785	2.11157	10.0089	16.8505	43.3	2010	324.064	6.7695	2193.75	0.136785	5839.5	16038	0.364105	664	0.0414018
Hunan	2011	0.232253	0.174149	0.350019	0.0485115	0.451	0.114791	2.43542	10.3583	17.8995	45.1	2011	349.584	6.4588	2257.9	0.114791	6884.73	19669.6	0.350019	954.2	0.0485115
Hunan	2012	0.242496	0.190716	0.357579	0.0518411	0.4665	0.10936	3.52231	10.3777	18.5924	46.65	2012	383.806	6.3125	2422.78	0.10936	7921.89	22154.2	0.357579	1148.5	0.0518411
Hunan	2013	0.252229	0.205964	0.368083	0.0557064	0.4796	0.102335	3.69576	10.8007	19.1452	47.96	2013	404.861	6.1932	2507.38	0.102335	9018.64	24501.7	0.368083	1364.9	0.0557064
Hunan	2014	0.265193	0.22418	0.396618	0.0709686	0.4928	0.105192	4.02919	12.46	18.5572	49.28	2014	463	6.1428	2844.12	0.105192	10723.5	27037.3	0.396618	1918.8	0.0709686
Hunan	2015	0.282942	0.241412	0.416024	0.0768592	0.5079	0.112275	5.15117	13.64	19.821	50.79	2015	521	6.2284	3245	0.112275	12024	28902.2	0.416024	2221.4	0.0768592
Hunan	2016	0.291101	0.255344	0.425861	0.0705992	0.527	0.122104	5.13962	15.13	20.0916	52.7	2016	580	6.6423	3852.53	0.122104	13436.5	31551.4	0.425861	2227.5	0.0705992
Hunan	2017	0.306413	0.268054	0.438159	0.0791288	0.5462	0.325412	5.71627	14.43	20.2619	54.62	2017	1634	6.7518	11032.4	0.325412	14854.9	33903	0.438159	2682.7	0.0791288
Hunan	2018	0.319664	0.293772	0.415483	0.0858595	0.5609	0.332816	7.3786	15.49	20.5338	56.09	2018	1832	6.6174	12123.1	0.332816	15134.3	36425.8	0.415483	3127.5	0.0858595
Hunan	2019	0.33628	0.322458	0.419698	0.086657	0.5745	0.319483	8.23569	17.94	20.2113	57.45	2019	1841	6.8985	12700.1	0.319483	16683.9	39752.1	0.419698	3444.8	0.086657
Hunan	2020	0.346781	0.348683	0.389122	0.100183	0.5876	0.354773	11.847	17.25	20.1121	58.76	2020	2149	6.8976	14822.9	0.354773	16258.1	41781.5	0.389122	4185.8	0.100183
Hunan	2021	0.370715	0.359467	0.403727	0.109975	0.5971	0.330116	14.9405	11.97	18.0741	59.71	2021	2357	6.4515	15206.2	0.330116	18596.9	46063.1	0.403727	5065.8	0.109975
Guangdong	2010	0.412208	0.332623	0.379424	0.157607	0.6618	0.619763	11.4302	9.52694	11.7826	66.18	2010	4212.6	6.7695	28517.2	0.619763	17458.4	46013.1	0.379424	7252	0.157607
Guangdong	2011	0.453747	0.343821	0.381459	0.162036	0.665	0.549215	12.224	12.8979	12.6149	66.5	2011	4524.66	6.4588	29223.9	0.549215	20297.5	53210.3	0.381459	8622	0.162036
Guangdong	2012	0.483048	0.383277	0.397371	0.172636	0.674	0.529448	13.9116	13.424	12.9457	67.4	2012	4786.45	6.3125	30214.5	0.529448	22677.1	57067.9	0.397371	9852	0.172636
Guangdong	2013	0.51687	0.421738	0.409464	0.165355	0.6776	0.510727	15.1224	13.0795	13.5303	67.76	2013	5126.4	6.1932	31748.8	0.510727	25453.9	62164	0.409464	10279.1	0.165355
Guangdong	2014	0.530558	0.45948	0.419867	0.191603	0.48	0.509199	15.6631	13.28	13.4975	48	2014	5621	6.1428	34528.7	0.509199	28471.1	67809.9	0.419867	12992.6	0.191603
Guangdong	2015	0.550724	0.510233	0.432859	0.189304	0.6951	0.551136	20.6522	13.52	17.6176	69.51	2015	6443	6.2284	40129.6	0.551136	31517.6	72812.6	0.432859	13783.7	0.189304
Guangdong	2016	0.560509	0.562527	0.429647	0.217613	0.7015	0.642091	21.7528	14.2	16.6299	70.15	2016	7816	6.6423	51916.2	0.642091	34739.1	80854.9	0.429647	17595.1	0.217613
Guangdong	2017	0.620451	0.634474	0.42584	0.25853	0.7074	1.32635	27.3991	15.3	16.7632	70.74	2017	17622	6.7518	118980	1.32635	38200.1	89705.2	0.42584	23191.5	0.25853
Guangdong	2018	0.668799	0.728188	0.408799	0.286087	0.7181	1.30848	38.7174	12.74	16.1694	71.81	2018	19235	6.6174	127286	1.30848	39767.1	97277.8	0.408799	27829.9	0.286087
Guangdong	2019	0.687543	0.803759	0.398917	0.280189	0.7265	1.25148	42.2284	11.93	16.0655	72.65	2019	19533	6.8985	134748	1.25148	42951.8	107671	0.398917	30168.2	0.280189
Guangdong	2020	0.714529	0.873963	0.363015	0.275673	0.7415	1.34962	56.2203	11.85	15.7373	74.15	2020	21672	6.8976	149485	1.34962	40207.9	110761	0.363015	30533.8	0.275673
Guangdong	2021	0.80841	0.919361	0.355293	0.304624	0.7463	1.20788	68.7645	10.88	14.6716	74.63	2021	23285	6.4515	150223	1.20788	44187.7	124370	0.355293	37886	0.304624
Guangxi	2010	0.193606	0.15324	0.346087	0.040126	0.4	0.197875	0.791106	8.07324	20.9783	40	2010	279.731	6.7695	1893.64	0.197875	3312	9569.85	0.346087	384	0.040126
Guangxi	2011	0.199677	0.156875	0.333442	0.0337859	0.418	0.164996	0.947686	8.90134	21.7158	41.8	2011	299.421	6.4588	1933.9	0.164996	3908.23	11720.9	0.333442	396	0.0337859
Guangxi	2012	0.214654	0.168892	0.346494	0.0351359	0.4353	0.150815	1.25692	9.17565	22.9014	43.53	2012	311.429	6.3125	1965.89	0.150815	4516.59	13035.1	0.346494	458	0.0351359
Guangxi	2013	0.223486	0.17933	0.357009	0.0378704	0.4481	0.137525	1.66646	9.4188	22.3165	44.81	2013	319.275	6.1932	1977.33	0.137525	5133.08	14378	0.357009	544.5	0.0378704
Guangxi	2014	0.229758	0.195484	0.36833	0.0447588	0.4601	0.146585	2.026	9.19	22.2026	46.01	2014	374	6.1428	2297.41	0.146585	5772.8	15672.9	0.36833	701.5	0.0447588
Guangxi	2015	0.234445	0.212521	0.377793	0.0546803	0.4799	0.157534	2.82124	9.1	24.195	47.99	2015	425	6.2284	2647.07	0.157534	6348.1	16803.1	0.377793	918.8	0.0546803
Guangxi	2016	0.240096	0.227843	0.383636	0.0530036	0.4924	0.158464	3.05909	9.77	24.2482	49.24	2016	437	6.6423	2902.69	0.158464	7027.3	18317.6	0.383636	970.9	0.0530036
Guangxi	2017	0.246613	0.232051	0.421794	0.0524206	0.5059	0.204851	3.11188	10.74	26.4994	50.59	2017	562	6.7518	3794.51	0.204851	7813	18523.3	0.421794	971	0.0524206
Guangxi	2018	0.251521	0.253758	0.376538	0.0573983	0.5182	0.203862	4.15423	10.78	26.0938	51.82	2018	627	6.6174	4149.11	0.203862	7663.5	20352.5	0.376538	1168.2	0.0573983
Guangxi	2019	0.267051	0.275585	0.386158	0.074704	0.5298	0.297546	4.55379	10.1	27.5506	52.98	2019	916	6.8985	6319.03	0.297546	8200.9	21237.1	0.386158	1586.5	0.074704
Guangxi	2020	0.282317	0.294509	0.353437	0.0955242	0.542	0.900931	6.8679	9.41	27.8899	54.2	2020	2894	6.8976	19961.7	0.900931	7831	22156.7	0.353437	2116.5	0.0955242
Guangxi	2021	0.309823	0.305382	0.345117	0.10576	0.5508	2.34843	9.29204	8.41	23.4694	55.08	2021	9006	6.4515	58102.2	2.34843	8538.5	24740.9	0.345117	2616.6	0.10576
Hainan	2010	0.177456	0.129664	0.309657	0.0917995	0.498	0.848799	0.821634	8.60649	28.1588	49.8	2010	258.859	6.7695	1752.34	0.848799	639.286	2064.5	0.309657	189.52	0.0917995
Hainan	2011	0.181286	0.136132	0.301085	0.049424	0.505	0.564966	0.872292	10.7613	30.8722	50.5	2011	220.663	6.4588	1425.22	0.564966	759.535	2522.66	0.301085	124.68	0.049424
Hainan	2012	0.185039	0.147208	0.304964	0.0577859	0.516	0.598458	1.2011	11.5961	31.9265	51.6	2012	270.72	6.3125	1708.92	0.598458	870.836	2855.54	0.304964	165.01	0.0577859
Hainan	2013	0.189249	0.15988	0.315558	0.0563173	0.5274	0.531316	1.44674	11.4781	32.1368	52.74	2013	269.936	6.1932	1671.77	0.531316	992.892	3146.46	0.315558	177.2	0.0563173
Hainan	2014	0.197171	0.181912	0.349785	0.104093	0.5376	0.489568	1.7062	11.97	31.4147	53.76	2014	279	6.1428	1713.84	0.489568	1224.5	3500.72	0.349785	364.4	0.104093
Hainan	2015	0.205684	0.203821	0.357868	0.155074	0.5491	0.524814	2.18095	11.25	33.4731	54.91	2015	312	6.2284	1943.26	0.524814	1325.1	3702.76	0.357868	574.2	0.155074
Hainan	2016	0.210369	0.213409	0.358655	0.129774	0.567	1.24547	2.02612	11.35	33.9603	56.7	2016	760	6.6423	5048.15	1.24547	1453.7	4053.2	0.358655	526	0.129774
Hainan	2017	0.213872	0.211027	0.362753	0.126363	0.5804	1.15139	2.19444	13.54	32.3576	58.04	2017	761	6.7518	5138.12	1.15139	1618.8	4462.54	0.362753	563.9	0.126363
Hainan	2018	0.220713	0.219118	0.383419	0.142693	0.5913	1.27088	3.35234	12.67	35.0017	59.13	2018	928	6.6174	6140.95	1.27088	1852.7	4832.05	0.383419	689.5	0.142693
Hainan	2019	0.232783	0.226045	0.367513	0.156058	0.5937	1.35789	4.44523	13.38	35.0089	59.37	2019	1045	6.8985	7208.93	1.35789	1951.1	5308.93	0.367513	828.5	0.156058
Hainan	2020	0.313092	0.231832	0.356916	0.170216	0.6027	34.2237	8.47628	12.53	35.6529	60.27	2020	27450	6.8976	189339	34.2237	1974.6	5532.39	0.356916	941.7	0.170216
Hainan	2021	0.3679	0.237125	0.385718	0.19306	0.6097	45.1063	13.3647	13.13	30.4449	60.97	2021	45272	6.4515	292072	45.1063	2497.6	6475.2	0.385718	1250.1	0.19306
Chongqing	2010	0.201467	0.153764	0.370771	0.0844102	0.5302	0.29796	4.18718	7.2288	21.5635	53.02	2010	348.845	6.7695	2361.51	0.29796	2938.58	7925.58	0.370771	669	0.0844102
Chongqing	2011	0.215431	0.159851	0.348383	0.0724177	0.5502	0.291566	5.3186	8.7959	25.6732	55.02	2011	451.937	6.4588	2918.97	0.291566	3487.8	10011.4	0.348383	725	0.0724177
Chongqing	2012	0.231588	0.173281	0.353535	0.0737099	0.5698	0.297067	6.84504	8.99669	26.7	56.98	2012	536.937	6.3125	3389.41	0.297067	4033.69	11409.6	0.353535	841	0.0737099
Chongqing	2013	0.246648	0.189236	0.363426	0.0789938	0.5834	0.287921	8.24577	11.5675	24.195	58.34	2013	588.409	6.1932	3644.13	0.287921	4599.77	12656.7	0.363426	999.8	0.0789938
Chongqing	2014	0.26189	0.209565	0.400402	0.16141	0.596	0.290722	7.98948	11.18	23.1685	59.6	2014	675	6.1428	4146.39	0.290722	5710.7	14262.4	0.400402	2302.1	0.16141
Chongqing	2015	0.275736	0.231847	0.408722	0.168509	0.6147	0.312267	12.6756	11.03	24.1263	61.47	2015	788	6.2284	4907.98	0.312267	6424	15717.3	0.408722	2648.5	0.168509
Chongqing	2016	0.281976	0.25069	0.409874	0.180952	0.6333	0.329857	13.7421	10.7	22.5574	63.33	2016	881	6.6423	5851.87	0.329857	7271.4	17740.6	0.409874	3210.2	0.180952
Chongqing	2017	0.284991	0.265791	0.415331	0.1839	0.65	0.328818	11.0623	11.5	22.3235	65	2017	946	6.7518	6387.2	0.328818	8067.7	19424.7	0.415331	3572.2	0.1839
Chongqing	2018	0.307852	0.285984	0.525713	0.205606	0.6661	0.35974	14.4445	9.51	22.2998	66.61	2018	1107	6.6174	7325.46	0.35974	10705.2	20363.2	0.525713	4186.8	0.205606
Chongqing	2019	0.316019	0.305379	0.492748	0.201768	0.6824	0.324676	13.7616	10.1	20.536	68.24	2019	1111	6.8985	7664.23	0.324676	11631.7	23605.8	0.492748	4762.9	0.201768
Chongqing	2020	0.331369	0.324469	0.471435	0.232386	0.6946	0.341807	17.2568	10.05	19.5736	69.46	2020	1239	6.8976	8546.13	0.341807	11787.2	25002.8	0.471435	5810.3	0.232386
Chongqing	2021	0.357403	0.340752	0.500742	0.241034	0.7032	0.308767	23.7254	9.38	17.3337	70.32	2021	1335	6.4515	8612.75	0.308767	13967.7	27894	0.500742	6723.4	0.241034
Sichuan	2010	0.230181	0.190258	0.396269	0.0398592	0.4018	0.21422	4.00398	9.65487	24.7766	40.18	2010	543.833	6.7695	3681.48	0.21422	6810.07	17185.5	0.396269	685	0.0398592
Sichuan	2011	0.239759	0.198391	0.382589	0.0354787	0.4183	0.176376	3.53366	12.603	22.2333	41.83	2011	574.193	6.4588	3708.6	0.176376	8044.58	21026.7	0.382589	746	0.0354787
Sichuan	2012	0.258555	0.2163	0.38825	0.0356473	0.4353	0.16935	5.22177	13.3357	22.8335	43.53	2012	640.453	6.3125	4042.86	0.16935	9268.61	23872.8	0.38825	851	0.0356473
Sichuan	2013	0.269201	0.237906	0.402176	0.0352579	0.449	0.170956	5.6938	14.5897	23.689	44.9	2013	724.897	6.1932	4489.43	0.170956	10561.4	26260.8	0.402176	925.9	0.0352579
Sichuan	2014	0.285623	0.261394	0.434283	0.0547681	0.463	0.178235	5.78941	14.22	23.8171	46.3	2014	828	6.1428	5086.24	0.178235	12393	28536.7	0.434283	1562.9	0.0547681
Sichuan	2015	0.295188	0.293031	0.461773	0.0615045	0.4827	0.183206	7.92496	13.52	24.9475	48.27	2015	884	6.2284	5505.91	0.183206	13877.7	30053.1	0.461773	1848.4	0.0615045
Sichuan	2016	0.289843	0.318525	0.473725	0.072301	0.5	0.189984	7.56817	12.9	24.3176	50	2016	942	6.6423	6257.05	0.189984	15601.9	32934.5	0.473725	2381.2	0.072301
Sichuan	2017	0.325173	0.343017	0.472699	0.0997236	0.5178	0.205949	7.7218	14.46	23.5119	51.78	2017	1128	6.7518	7616.03	0.205949	17480.5	36980.2	0.472699	3687.8	0.0997236
Sichuan	2018	0.345529	0.373242	0.475457	0.103722	0.535	0.204322	10.5002	13.18	23.8642	53.5	2018	1256	6.6174	8311.45	0.204322	19340.7	40678.1	0.475457	4219.2	0.103722
Sichuan	2019	0.363218	0.406435	0.457849	0.115154	0.5536	0.427828	9.82709	13.25	22.1988	55.36	2019	2891	6.8985	19943.6	0.427828	21343	46615.8	0.457849	5368	0.115154
Sichuan	2020	0.374916	0.440643	0.428507	0.121435	0.5673	0.420537	12.9478	12.1	23.0429	56.73	2020	2963	6.8976	20437.6	0.420537	20824.9	48598.8	0.428507	5901.6	0.121435
Sichuan	2021	0.401706	0.448743	0.448149	0.136756	0.5782	0.285851	17.5509	9.03	20.8273	57.82	2021	2386	6.4515	15393.3	0.285851	24133.2	53850.8	0.448149	7364.4	0.136756
Guizhou	2010	0.185259	0.14841	0.322171	0.121899	0.3381	0.0607777	0.887037	8.46225	35.4503	33.81	2010	41.319	6.7695	279.709	0.0607777	1482.68	4602.16	0.322171	561	0.121899
Guizhou	2011	0.190928	0.151713	0.307204	0.104703	0.3496	0.0643573	0.976074	8.70452	39.4504	34.96	2011	56.8147	6.4588	366.955	0.0643573	1751.63	5701.84	0.307204	597	0.104703
Guizhou	2012	0.204098	0.163376	0.30295	0.0906278	0.3641	0.0706559	1.68916	8.80424	40.216	36.41	2012	76.6967	6.3125	484.148	0.0706559	2075.87	6852.2	0.30295	621	0.0906278
Guizhou	2013	0.210221	0.173117	0.295524	0.0833667	0.3783	0.0917026	2.17924	9.59883	38.5005	37.83	2013	118.556	6.1932	734.243	0.0917026	2366.2	8006.79	0.295524	667.5	0.0833667
Guizhou	2014	0.2191	0.185899	0.316941	0.0928625	0.4001	0.102751	2.74871	10.61	38.2328	40.01	2014	155	6.1428	952.134	0.102751	2936.9	9266.39	0.316941	860.5	0.0928625
Guizhou	2015	0.228662	0.206783	0.31259	0.0970049	0.4296	0.10734	3.80663	11.27	37.5099	42.96	2015	181	6.2284	1127.34	0.10734	3283	10502.6	0.31259	1018.8	0.0970049
Guizhou	2016	0.233682	0.224511	0.314943	0.128958	0.4556	0.133673	2.77408	11.36	36.1931	45.56	2016	237	6.6423	1574.23	0.133673	3709	11776.7	0.314943	1518.7	0.128958
Guizhou	2017	0.247572	0.233772	0.306776	0.105924	0.4776	0.15607	3.30239	11.02	34.0638	47.76	2017	313	6.7518	2113.31	0.15607	4154	13540.8	0.306776	1434.3	0.105924
Guizhou	2018	0.267327	0.248219	0.479858	0.108878	0.4954	0.202458	5.09053	10.96	33.9695	49.54	2018	453	6.6174	2997.68	0.202458	7105	14806.5	0.479858	1612.1	0.108878
Guizhou	2019	0.281382	0.262854	0.445348	0.084404	0.5148	0.20034	6.42646	11.16	35.4739	51.48	2019	487	6.8985	3359.57	0.20034	7468.2	16769.3	0.445348	1415.4	0.084404
Guizhou	2020	0.297822	0.27578	0.439423	0.09133	0.5315	0.323472	9.06454	11.29	32.1963	53.15	2020	836	6.8976	5766.39	0.323472	7833.4	17826.6	0.439423	1628.1	0.09133
Guizhou	2021	0.317059	0.279349	0.454616	0.0891741	0.5433	0.3116	10.1939	8.43	28.5403	54.33	2021	946	6.4515	6103.12	0.3116	8904.3	19586.4	0.454616	1746.6	0.0891741
Yunnan	2010	0.194763	0.146646	0.351929	0.130285	0.347	0.168189	0.830726	9.74181	31.6399	34.7	2010	179.485	6.7695	1215.03	0.168189	2542.4	7224.18	0.351929	941.2	0.130285
Yunnan	2011	0.225282	0.149227	0.337349	0.110366	0.368	0.14991	0.906716	10.0642	32.9423	36.8	2011	206.411	6.4588	1333.17	0.14991	3000.08	8893.12	0.337349	981.5	0.110366
Yunnan	2012	0.230187	0.161857	0.340623	0.103041	0.3931	0.138141	1.26387	10.2473	34.6541	39.31	2012	225.61	6.3125	1424.17	0.138141	3511.65	10309.5	0.340623	1062.3	0.103041
Yunnan	2013	0.239752	0.174623	0.34166	0.100871	0.4048	0.127326	1.46606	11.614	34.9505	40.48	2013	240.97	6.1932	1492.38	0.127326	4004.56	11720.9	0.34166	1182.3	0.100871
Yunnan	2014	0.24075	0.191393	0.361533	0.192055	0.4173	0.121278	1.74597	12.36	34.6322	41.73	2014	253	6.1428	1554.13	0.121278	4632.9	12814.6	0.361533	2461.1	0.192055
Yunnan	2015	0.2484	0.214912	0.374707	0.207678	0.4293	0.149546	2.50011	12.62	34.6044	42.93	2015	327	6.2284	2036.69	0.149546	5103.2	13619.2	0.374707	2828.4	0.207678
Yunnan	2016	0.252895	0.228791	0.386985	0.0845053	0.4464	0.148221	2.57259	13.17	33.9378	44.64	2016	330	6.6423	2191.96	0.148221	5722.9	14788.4	0.386985	1249.7	0.0845053
Yunnan	2017	0.255329	0.237653	0.392218	0.0811781	0.4629	0.154196	3.03218	13.6	34.8855	46.29	2017	374	6.7518	2525.17	0.154196	6423.1	16376.3	0.392218	1329.4	0.0811781
Yunnan	2018	0.276497	0.253599	0.514358	0.0807052	0.4744	0.201322	4.3249	12.97	33.9745	47.44	2018	544	6.6174	3599.87	0.201322	9197.3	17881.1	0.514358	1443.1	0.0807052
Yunnan	2019	0.299474	0.271889	0.437406	0.0843791	0.4867	0.199317	4.73568	12.97	29.1516	48.67	2019	671	6.8985	4628.89	0.199317	10158.2	23223.8	0.437406	1959.6	0.0843791
Yunnan	2020	0.314449	0.291178	0.399353	0.0947887	0.5005	0.400547	6.12939	12.9	28.44	50.05	2020	1424	6.8976	9822.18	0.400547	9792.9	24521.9	0.399353	2324.4	0.0947887
Yunnan	2021	0.326574	0.290807	0.395325	0.090681	0.5105	0.389987	8.77761	10.28	24.4388	51.05	2021	1641	6.4515	10586.9	0.389987	10731.8	27146.8	0.395325	2461.7	0.090681
Xi'zang	2010	0.154936	0.106854	0.365054	0.0514326	0.226708	0.0712144	0.41196	20.9075	108.587	22.6708	2010	5.33842	6.7695	36.1385	0.0712144	185.25	507.46	0.365054	26.1	0.0514326
Xi'zang	2011	0.156347	0.111571	0.361479	0.0490237	0.2271	0.077393	0.468647	9.0172	125.136	22.71	2011	7.2594	6.4588	46.887	0.077393	218.995	605.83	0.361479	29.7	0.0490237
Xi'zang	2012	0.15102	0.12188	0.363242	0.0449339	0.2275	0.101824	0.422222	8.59039	129.144	22.75	2012	11.3079	6.3125	71.3814	0.101824	254.643	701.03	0.363242	31.5	0.0449339
Xi'zang	2013	0.16001	0.132908	0.363017	0.0418488	0.2371	0.100491	0.381703	7.69854	125.585	23.71	2013	13.1053	6.1932	81.1635	0.100491	293.198	807.67	0.363017	33.8	0.0418488
Xi'zang	2014	0.163828	0.149876	0.395839	0.0436563	0.2575	0.0867222	0.449231	8.43	128.744	25.75	2014	13	6.1428	79.8564	0.0867222	364.5	920.83	0.395839	40.2	0.0436563
Xi'zang	2015	0.172377	0.165218	0.397997	0.0305927	0.2887	0.121365	0.6	9.05	134.594	28.87	2015	20	6.2284	124.568	0.121365	408.5	1026.39	0.397997	31.4	0.0305927
Xi'zang	2016	0.174091	0.181915	0.398989	0.0634874	0.3157	0.132683	0.720588	6.2	137.916	31.57	2016	23	6.6423	152.773	0.132683	459.4	1151.41	0.398989	73.1	0.0634874
Xi'zang	2017	0.179108	0.172908	0.399185	0.0589662	0.3338	0.154513	1.20344	10.43	128.302	33.38	2017	30	6.7518	202.554	0.154513	523.3	1310.92	0.399185	77.3	0.0589662
Xi'zang	2018	0.18109	0.184177	0.481717	0.0807374	0.338	0.116438	2.13277	7.72	133.368	33.8	2018	26	6.6174	172.052	0.116438	711.8	1477.63	0.481717	119.3	0.0807374
Xi'zang	2019	0.186292	0.189223	0.455525	0.0922359	0.3451	0.109705	2.82548	7.62	128.856	34.51	2019	27	6.8985	186.26	0.109705	773.4	1697.82	0.455525	156.6	0.0922359
Xi'zang	2020	0.192154	0.191201	0.391961	0.039522	0.3573	0.105128	4.65027	8.3	116.197	35.73	2020	29	6.8976	200.03	0.105128	745.8	1902.74	0.391961	75.2	0.039522
Xi'zang	2021	0.201138	0.19462	0.38953	0.073166	0.3661	0.0837374	5.27049	5.63	97.443	36.61	2021	27	6.4515	174.191	0.0837374	810.3	2080.2	0.38953	152.2	0.073166
Shanxi	2010	0.204869	0.162507	0.315669	0.0291402	0.4576	0.120656	2.68648	12.6355	21.9176	45.76	2010	180.436	6.7695	1221.46	0.120656	3195.67	10123.5	0.315669	295	0.0291402
Shanxi	2011	0.215021	0.168702	0.302901	0.0286118	0.473	0.102659	3.11568	15.5923	23.4234	47.3	2011	198.876	6.4588	1284.5	0.102659	3789.99	12512.3	0.302901	358	0.0286118
Shanxi	2012	0.225579	0.182	0.303297	0.0312723	0.500207	0.135955	3.93663	15.5792	22.9962	50.0207	2012	311.296	6.3125	1965.06	0.135955	4383.75	14453.7	0.303297	452	0.0312723
Shanxi	2013	0.238983	0.198937	0.311591	0.034409	0.513107	0.141382	5.47739	16.2742	22.8421	51.3107	2013	366.289	6.1932	2268.5	0.141382	4999.54	16045.2	0.311591	552.1	0.034409
Shanxi	2014	0.253849	0.218071	0.33458	0.0466084	0.5257	0.15522	5.9629	15.85	22.3997	52.57	2014	447	6.1428	2745.83	0.15522	5918.7	17689.9	0.33458	824.5	0.0466084
Shanxi	2015	0.27122	0.239691	0.365007	0.0513488	0.5474	0.178331	8.67135	15.51	24.282	54.74	2015	516	6.2284	3213.85	0.178331	6578.1	18021.9	0.365007	925.4	0.0513488
Shanxi	2016	0.288579	0.262747	0.379781	0.053996	0.5639	0.192083	12.5077	16.01	22.6261	56.39	2016	561	6.6423	3726.33	0.192083	7367.6	19399.6	0.379781	1047.5	0.053996
Shanxi	2017	0.27422	0.26908	0.376112	0.0554231	0.5807	0.246654	8.85092	15.63	22.0706	58.07	2017	800	6.7518	5401.44	0.246654	8236.4	21898.8	0.376112	1213.7	0.0554231
Shanxi	2018	0.290023	0.291143	0.389155	0.0744855	0.5965	0.321686	10.5518	13.72	21.6972	59.65	2018	1188	6.6174	7861.47	0.321686	9510.3	24438.3	0.389155	1820.3	0.0744855
Shanxi	2019	0.301689	0.311345	0.395958	0.0773189	0.6128	0.324422	11.1818	14.73	22.1707	61.28	2019	1213	6.8985	8367.88	0.324422	10213	25793.2	0.395958	1994.3	0.0773189
Shanxi	2020	0.325921	0.324108	0.366891	0.0809186	0.6266	0.482903	15.3032	14.07	22.6505	62.66	2020	1833	6.8976	12643.3	0.482903	9605.9	26181.9	0.366891	2118.6	0.0809186
Shanxi	2021	0.345325	0.330305	0.343965	0.102299	0.6363	0.42323	21.8189	11.35	20.3658	63.63	2021	1955	6.4515	12612.7	0.42323	10250.5	29801	0.343965	3048.6	0.102299
Gansu	2010	0.173934	0.135305	0.338418	0.0264515	0.3612	0.10331	0.729688	8.09907	35.6387	36.12	2010	62.8872	6.7695	425.715	0.10331	1394.54	4120.75	0.338418	109	0.0264515
Gansu	2011	0.187243	0.139462	0.328264	0.030675	0.3715	0.0822563	0.929407	9.76226	35.6794	37.15	2011	63.9371	6.4588	412.957	0.0822563	1648.01	5020.37	0.328264	154	0.030675
Gansu	2012	0.19993	0.151186	0.337429	0.0366358	0.3875	0.0779676	1.43608	10.0436	36.4511	38.75	2012	69.7873	6.3125	440.533	0.0779676	1906.54	5650.2	0.337429	207	0.0366358
Gansu	2013	0.203409	0.163001	0.346813	0.0359125	0.4013	0.0643233	1.86717	10.3593	36.8478	40.13	2013	65.1003	6.1932	403.179	0.0643233	2173.83	6268.01	0.346813	225.1	0.0359125
Gansu	2014	0.209249	0.173803	0.390284	0.04976	0.4168	0.0610972	2.01383	9.67	37.1736	41.68	2014	68	6.1428	417.71	0.0610972	2668.3	6836.82	0.390284	340.2	0.04976
Gansu	2015	0.218494	0.192292	0.428139	0.0472879	0.4424	0.070628	2.7396	9	43.5666	44.24	2015	77	6.2284	479.587	0.070628	2907.2	6790.32	0.428139	321.1	0.0472879
Gansu	2016	0.223169	0.203984	0.442255	0.0451366	0.4607	0.0691871	3.16468	9.16	43.7482	46.07	2016	75	6.6423	498.172	0.0691871	3184.4	7200.37	0.442255	325	0.0451366
Gansu	2017	0.231572	0.205478	0.459336	0.0553091	0.4812	0.182826	3.83505	10.52	44.296	48.12	2017	202	6.7518	1363.86	0.182826	3426.6	7459.9	0.459336	412.6	0.0553091
Gansu	2018	0.242929	0.215111	0.416635	0.0614111	0.4969	0.189388	5.5499	11.87	45.7458	49.69	2018	236	6.6174	1561.71	0.189388	3435.6	8246.07	0.416635	506.4	0.0614111
Gansu	2019	0.255473	0.225531	0.424429	0.0634871	0.507	0.202564	5.93623	13.29	45.3254	50.7	2019	256	6.8985	1766.02	0.202564	3700.3	8718.3	0.424429	553.5	0.0634871
Gansu	2020	0.258419	0.235303	0.402852	0.0603214	0.5223	0.19813	8.39304	13.33	46.1743	52.23	2020	259	6.8976	1786.48	0.19813	3632.4	9016.7	0.402852	543.9	0.0603214
Gansu	2021	0.26916	0.239952	0.394121	0.0752785	0.5333	0.263267	10.4643	10.63	39.3678	53.33	2021	418	6.4515	2696.73	0.263267	4037.1	10243.3	0.394121	771.1	0.0752785
Qinghai	2010	0.168974	0.11651	0.259789	0.0143658	0.4472	0.117759	0.468917	18.3035	55.0494	44.72	2010	23.4915	6.7695	159.026	0.117759	350.826	1350.43	0.259789	19.4	0.0143658
Qinghai	2011	0.209788	0.120805	0.245714	0.0135294	0.4622	0.121548	0.947183	16.9353	57.9171	46.22	2011	31.436	6.4588	203.039	0.121548	410.45	1670.44	0.245714	22.6	0.0135294
Qinghai	2012	0.216608	0.131597	0.251402	0.0136253	0.4744	0.0943177	0.922942	16.5961	61.2107	47.44	2012	28.2922	6.3125	178.594	0.0943177	476.04	1893.54	0.251402	25.8	0.0136253
Qinghai	2013	0.224525	0.139317	0.258957	0.0168011	0.4851	0.0878616	0.879159	14.4681	58.4493	48.51	2013	29.8072	6.1932	184.602	0.0878616	544.082	2101.05	0.258957	35.3	0.0168011
Qinghai	2014	0.234828	0.148204	0.269524	0.026223	0.4978	0.0826749	1.07465	14.4	58.4995	49.78	2014	31	6.1428	190.427	0.0826749	620.8	2303.32	0.269524	60.4	0.026223
Qinghai	2015	0.243477	0.166882	0.285886	0.266316	0.5167	0.190688	2.10919	13.25	62.6863	51.67	2015	74	6.2284	460.902	0.190688	691	2417.05	0.285886	643.7	0.266316
Qinghai	2016	0.246203	0.175338	0.298271	0.171701	0.5355	0.193654	2.33162	14.49	59.2733	53.55	2016	75	6.6423	498.172	0.193654	767.3	2572.49	0.298271	441.7	0.171701
Qinghai	2017	0.255435	0.178239	0.31964	0.0506699	0.5545	0.198066	2.69625	14.37	58.3063	55.45	2017	77	6.7518	519.889	0.198066	839	2624.83	0.31964	133	0.0506699
Qinghai	2018	0.260821	0.186041	0.314076	0.058634	0.5727	0.182455	4.54514	14.57	57.4973	57.27	2018	79	6.6174	522.775	0.182455	899.9	2865.23	0.314076	168	0.058634
Qinghai	2019	0.269138	0.193718	0.319796	0.0710733	0.5878	0.18142	5.16271	14.09	62.8355	58.78	2019	78	6.8985	538.083	0.18142	948.5	2965.95	0.319796	210.8	0.0710733
Qinghai	2020	0.274021	0.200344	0.291857	0.0670677	0.6008	0.178984	7.914	13.87	64.3011	60.08	2020	78	6.8976	538.013	0.178984	877.3	3005.92	0.291857	201.6	0.0670677
Qinghai	2021	0.289405	0.209909	0.283213	0.198769	0.6102	0.196633	11.096	12.78	55.415	61.02	2021	102	6.4515	658.053	0.196633	947.8	3346.6	0.283213	665.2	0.198769
Ningxia	2010	0.180816	0.125335	0.238873	0.0369899	0.479	0.158817	1.70774	10.6287	32.9967	47.9	2010	39.6404	6.7695	268.346	0.158817	403.612	1689.65	0.238873	62.5	0.0369899
Ningxia	2011	0.187256	0.13125	0.227181	0.0340118	0.4982	0.135163	0.959311	11.2393	33.5794	49.82	2011	43.9928	6.4588	284.141	0.135163	477.582	2102.21	0.227181	71.5	0.0340118
Ningxia	2012	0.190852	0.143171	0.231889	0.0316919	0.5067	0.0835328	1.28073	12.4644	36.9182	50.67	2012	30.9821	6.3125	195.575	0.0835328	542.92	2341.29	0.231889	74.2	0.0316919
Ningxia	2013	0.200732	0.152399	0.238012	0.0336444	0.5201	0.0854034	1.81832	13.1919	35.9634	52.01	2013	35.3718	6.1932	219.065	0.0854034	610.514	2565.06	0.238012	86.3	0.0336444
Ningxia	2014	0.208063	0.16672	0.267868	0.0464373	0.5361	0.116066	2.10029	13.17	36.3522	53.61	2014	52	6.1428	319.426	0.116066	737.2	2752.1	0.267868	127.8	0.0464373
Ningxia	2015	0.208069	0.180114	0.271175	0.0383615	0.5698	0.192514	2.72661	13.97	39.0996	56.98	2015	90	6.2284	560.556	0.192514	789.6	2911.77	0.271175	111.7	0.0383615
Ningxia	2016	0.213438	0.187025	0.26829	0.0533991	0.5874	0.182378	3.8518	13.47	39.593	58.74	2016	87	6.6423	577.88	0.182378	850.1	3168.59	0.26829	169.2	0.0533991
Ningxia	2017	0.22501	0.190935	0.270186	0.0724541	0.6095	0.596054	6.01986	15.26	39.8651	60.95	2017	304	6.7518	2052.55	0.596054	930.4	3443.56	0.270186	249.5	0.0724541
Ningxia	2018	0.233986	0.198856	0.358984	0.0720883	0.6215	0.330407	7.96901	13.35	38.2994	62.15	2018	185	6.6174	1224.22	0.330407	1330.1	3705.18	0.358984	267.1	0.0720883
Ningxia	2019	0.238206	0.201995	0.373325	0.0649597	0.6363	0.487692	7.74756	12.85	38.37	63.63	2019	265	6.8985	1828.1	0.487692	1399.4	3748.48	0.373325	243.5	0.0649597
Ningxia	2020	0.24688	0.207209	0.331943	0.0600681	0.6496	0.475023	10.6935	11.85	37.759	64.96	2020	270	6.8976	1862.35	0.475023	1301.4	3920.55	0.331943	235.5	0.0600681
Ningxia	2021	0.260214	0.213406	0.295226	0.0701413	0.6604	0.399447	17.7724	10.75	31.5744	66.04	2021	280	6.4515	1806.42	0.399447	1335.1	4522.3	0.295226	317.2	0.0701413
Xinjiang	2010	0.200687	0.127171	0.2529	0.00526348	0.4301	0.0650994	1.17254	11.6551	31.2445	43.01	2010	52.2898	6.7695	353.976	0.0650994	1375.13	5437.47	0.2529	28.62	0.00526348
Xinjiang	2011	0.212077	0.131123	0.24452	0.00491827	0.4354	0.0547429	1.19602	13.4612	34.5609	43.54	2011	56.0249	6.4588	361.854	0.0547429	1616.29	6610.05	0.24452	32.51	0.00491827
Xinjiang	2012	0.223074	0.144796	0.247636	0.00587584	0.4398	0.0559713	1.52641	13.9089	36.2419	43.98	2012	66.5476	6.3125	420.082	0.0559713	1858.59	7505.31	0.247636	44.1	0.00587584
Xinjiang	2013	0.231715	0.155758	0.252164	0.00605246	0.4447	0.0478047	2.18731	14.3535	36.687	44.47	2013	64.5319	6.1932	399.659	0.0478047	2108.15	8360.24	0.252164	50.6	0.00605246
Xinjiang	2014	0.233275	0.165108	0.262739	0.0404811	0.4607	0.0503429	2.2529	15.54	35.7773	46.07	2014	76	6.1428	466.853	0.0503429	2436.5	9273.46	0.262739	375.4	0.0404811
Xinjiang	2015	0.238306	0.17991	0.27947	0.0762697	0.4878	0.0567748	3.67338	16.08	40.8038	48.78	2015	85	6.2284	529.414	0.0567748	2606	9324.8	0.27947	711.2	0.0762697
Xinjiang	2016	0.240252	0.188206	0.292848	0.0338042	0.5042	0.0667692	2.93081	15.24	42.8848	50.42	2016	97	6.6423	644.303	0.0667692	2825.9	9649.7	0.292848	326.2	0.0338042
Xinjiang	2017	0.245584	0.19467	0.279784	0.0548614	0.519	0.0825209	3.26371	14.58	42.614	51.9	2017	133	6.7518	897.989	0.0825209	3044.6	10882	0.279784	597	0.0548614
Xinjiang	2018	0.253754	0.20534	0.281095	0.0697512	0.5401	0.115	3.83254	14.44	41.0888	54.01	2018	212	6.6174	1402.89	0.115	3429.1	12199.1	0.281095	850.9	0.0697512
Xinjiang	2019	0.258427	0.223063	0.266012	0.0528642	0.5551	0.122271	3.38101	13.39	39.0928	55.51	2019	241	6.8985	1662.54	0.122271	3617	13597.1	0.266012	718.8	0.0528642
Xinjiang	2020	0.255958	0.233885	0.221959	0.053002	0.5653	0.159972	4.9278	13.06	40.1024	56.53	2020	320	6.8976	2207.23	0.159972	3062.5	13797.6	0.221959	731.3	0.053002
Xinjiang	2021	0.265876	0.238442	0.224267	0.0574151	0.5726	0.229263	8.17999	10.33	33.6402	57.26	2021	568	6.4515	3664.45	0.229263	3584.6	15983.6	0.224267	917.7	0.0574151
